# Supplementary material for: Engineered Polylactic Acid (PLA) Microcapsules for Spatiotemporally Coupled Delivery and Synergistically Enhanced Dual Immunity
Source: Pharmaceutics. 2026 Apr 9;18(4):456. doi: 10.3390/pharmaceutics18040456 (PMC13118379; doi:10.3390/pharmaceutics18040456)
Supplement: Supplementary file 1 [file pharmaceutics-18-00456-s001.zip]

Archive with 1 entries (1 files):
- pharmaceutics-4207204-supplementary.pdf
